# Supplementary material for: Novel Insights into miR-944 in Cancer
Source: Cancers (Basel). 2022 Aug 31;14(17):4232. doi: 10.3390/cancers14174232 (PMC9454979; doi:10.3390/cancers14174232)
Supplement: Supplementary file 1 [file cancers-14-04232-s001.zip]

Archive with 1 entries (1 files):
- cancers-1866930-supplementary.pdf
